# Supplementary material for: Association Between the Korean Healthy Eating Index (KHEI) and Healthcare Costs Among Adults: The Korea National Health and Nutrition Examination Survey (KNHANES) 2016 and 2021
Source: Nutrients. 2025 Jul 6;17(13):2237. doi: 10.3390/nu17132237 (PMC12251669; doi:10.3390/nu17132237)
Supplement: Supplementary file 1 [file nutrients-17-02237-s001.zip]

Archive with 1 entries (1 files):
- nutrients-3724742-supplementary.pdf
